# Supplementary material for: Stallion Sperm Freezing with Different Extenders: Role of Antioxidant Activity and Nitric Oxide Production
Source: Animals (Basel). 2024 Aug 25;14(17):2465. doi: 10.3390/ani14172465 (PMC11394550; doi:10.3390/ani14172465)
Supplement: Supplementary file 1 [file animals-14-02465-s001.zip]

Archive with 1 entries (1 files):
- animals-3155373-supplementary.pdf
